# Supplementary material for: Near-Infrared Imaging of Steroid Hormone Activities Using Bright BRET Templates
Source: Int J Mol Sci. 2022 Dec 30;24(1):677. doi: 10.3390/ijms24010677 (PMC9820568; doi:10.3390/ijms24010677)
Supplement: Supplementary file 1 [file ijms-24-00677-s001.zip]

Archive with 1 entries (1 files):
- ijms-2091093-supplementary.pdf
